# Supplementary material for: Paeoniflorin Protects against Acetaminophen-Induced Liver Injury in Mice via JNK Signaling Pathway
Source: Molecules. 2022 Dec 4;27(23):8534. doi: 10.3390/molecules27238534 (PMC9739375; doi:10.3390/molecules27238534)
Supplement: Supplementary file 1 [file molecules-27-08534-s001.zip]

Archive with 1 entries (1 files):
- molecules-2024602-supplementary.pdf
